# Supplementary material for: In Vitro Assessment of the Prebiotic Potential of Xylooligosaccharides from Barley Straw
Source: Foods. 2022 Dec 23;12(1):83. doi: 10.3390/foods12010083 (PMC9818743; doi:10.3390/foods12010083)
Supplement: Supplementary file 1 [file foods-12-00083-s001.zip]

Archive with 1 entries (1 files):
- foods-1999887-supplementary.pdf
